# Supplementary material for: The Association between Gestational Diabetes and the Microbiome: A Systematic Review and Meta-Analysis
Source: Microorganisms. 2023 Jul 4;11(7):1749. doi: 10.3390/microorganisms11071749 (PMC10385443; doi:10.3390/microorganisms11071749)
Supplement: Supplementary file 1 [file microorganisms-11-01749-s001.zip]

Archive with 1 entries (1 files):
- microorganisms-2483000-supplementary.pdf
